# Supplementary material for: A case of gallstones in an African green monkey (Chlorocebus aethiops)
Source: Primate Biol. 2017 Mar 8;4(1):33–7. doi: 10.5194/pb-4-33-2017 (PMC7041542; doi:10.5194/pb-4-33-2017)
Supplement: The supplement related to this article is available online at: https://doi.org/10.5194/pb-4-33-2017-supplement. [file pb-4-33-supplement.zip]

Archive with 3 entries (3 files):
- Chemical analysis of gallstones.pdf
- Microbiology.pdf
- pb-4-33-2017-supplement-title-page.pdf
